# Supplementary material for: Enhanced Hybrid Nanogenerator Based on PVDF-HFP and PAN/BTO Coaxially Structured Electrospun Nanofiber
Source: Micromachines (Basel). 2024 Sep 21;15(9):1171. doi: 10.3390/mi15091171 (PMC11433801; doi:10.3390/mi15091171)
Supplement: Supplementary file 1 [file micromachines-15-01171-s001.zip]

Archive with 1 entries (1 files):
- micromachines-3219662-supplementary.pdf
